# Supplementary material for: Intrauterine Blood Plasma Platelet-Therapy Mitigates Persistent Breeding-Induced Endometritis, Reduces Uterine Infections, and Improves Embryo Recovery in Mares
Source: Antibiotics (Basel). 2021 Apr 23;10(5):490. doi: 10.3390/antibiotics10050490 (PMC8146422; doi:10.3390/antibiotics10050490)
Supplement: Supplementary file 1 [file antibiotics-10-00490-s001.zip]

Archive with 1 entries (1 files):
- antibiotics-1175412-supplementary.pdf
